# Supplementary material for: Enhancing the 1-Aminocyclopropane-1-Carboxylate Metabolic Rate of Pseudomonas sp. UW4 Intensifies Chemotactic Rhizocompetence
Source: Microorganisms. 2020 Jan 2;8(1):71. doi: 10.3390/microorganisms8010071 (PMC7023479; doi:10.3390/microorganisms8010071)
Supplement: Supplementary file 1 [file microorganisms-08-00071-s001.zip]

Archive with 1 entries (1 files):
- microorganisms-683725-supplementary.doc
